# Supplementary material for: The Progression Related Gene RAB42 Affects the Prognosis of Glioblastoma Patients
Source: Brain Sci. 2022 Jun 11;12(6):767. doi: 10.3390/brainsci12060767 (PMC9220890; doi:10.3390/brainsci12060767)
Supplement: Supplementary file 1 [file brainsci-12-00767-s001.zip]

Archive with 4 entries (4 files):
- Figure S1-v1.pdf
- Figure S2-v1.pdf
- Table S1.pdf
- Table S2.xlsx
