# Supplementary material for: The Progression Related Gene RAB42 Affects the Prognosis of Glioblastoma Patients
Source: Brain Sci. 2022 Jun 11;12(6):767. doi: 10.3390/brainsci12060767 (PMC9220890; doi:10.3390/brainsci12060767)
Supplement: Supplementary file 1 [file brainsci-12-00767-s001.zip › Table S2.xlsx]

## Sheet: Sheet1
Table S2. Detailed results of GSEA.
KEGG_PATHWAY	ES	Pvalue
KEGG_SYSTEMIC_LUPUS_ERYTHEMATOSUS	0.715955	0
KEGG_AUTOIMMUNE_THYROID_DISEASE	0.734115	0
KEGG_ALLOGRAFT_REJECTION	0.778403	0.00188679
KEGG_ANTIGEN_PROCESSING_AND_PRESENTATION	0.618705	0.00192678
KEGG_P53_SIGNALING_PATHWAY	0.534632	0.00195695
KEGG_GLYCOSAMINOGLYCAN_DEGRADATION	0.722496	0.0019802
KEGG_GRAFT_VERSUS_HOST_DISEASE	0.746801	0.00369004
KEGG_INTESTINAL_IMMUNE_NETWORK_FOR_IGA_PRODUCTION	0.722099	0.00373832
KEGG_VIRAL_MYOCARDITIS	0.631725	0.00386847
KEGG_ECM_RECEPTOR_INTERACTION	0.634516	0.00391389
KEGG_LEISHMANIA_INFECTION	0.674226	0.00576923
KEGG_ASTHMA	0.765652	0.00744879
KEGG_GLUTATHIONE_METABOLISM	0.506285	0.00788955
KEGG_MISMATCH_REPAIR	0.711417	0.00978474
KEGG_BLADDER_CANCER	0.476471	0.0114068
KEGG_NICOTINATE_AND_NICOTINAMIDE_METABOLISM	0.52625	0.0116505
KEGG_OTHER_GLYCAN_DEGRADATION	0.71462	0.0132325
KEGG_COMPLEMENT_AND_COAGULATION_CASCADES	0.611649	0.0133588
KEGG_TYPE_I_DIABETES_MELLITUS	0.648916	0.0135922
KEGG_N_GLYCAN_BIOSYNTHESIS	0.571442	0.0136719
KEGG_HOMOLOGOUS_RECOMBINATION	0.654018	0.0138889
KEGG_CELL_ADHESION_MOLECULES_CAMS	0.496986	0.0153846
KEGG_PANTOTHENATE_AND_COA_BIOSYNTHESIS	0.596602	0.0189753
KEGG_AMINO_SUGAR_AND_NUCLEOTIDE_SUGAR_METABOLISM	0.594776	0.0246212
KEGG_TOLL_LIKE_RECEPTOR_SIGNALING_PATHWAY	0.472945	0.0260708
KEGG_FOCAL_ADHESION	0.46225	0.026616
KEGG_LEUKOCYTE_TRANSENDOTHELIAL_MIGRATION	0.473004	0.0269231
KEGG_LYSOSOME	0.529629	0.0287908
KEGG_HEMATOPOIETIC_CELL_LINEAGE	0.577855	0.0304762
KEGG_CYTOSOLIC_DNA_SENSING_PATHWAY	0.49349	0.0320151
KEGG_SMALL_CELL_LUNG_CANCER	0.441978	0.0342205
KEGG_NATURAL_KILLER_CELL_MEDIATED_CYTOTOXICITY	0.441938	0.041502
KEGG_PATHOGENIC_ESCHERICHIA_COLI_INFECTION	0.478625	0.0439122
KEGG_DRUG_METABOLISM_OTHER_ENZYMES	0.498932	0.0485437
KEGG_REGULATION_OF_ACTIN_CYTOSKELETON	0.349916	0.049904
